# Supplementary material for: In Vivo Evaluation of Innovative Gadolinium-Based Contrast Agents Designed for Bioimaging Applications
Source: Polymers (Basel). 2024 Apr 11;16(8):1064. doi: 10.3390/polym16081064 (PMC11054998; doi:10.3390/polym16081064)
Supplement: Supplementary file 1 [file polymers-16-01064-s001.zip]

Archive with 1 entries (1 files):
- polymers-2918476-supplementary.pdf
